# Supplementary material for: Effect of Marinating in Dairy-Fermented Products and Sous-Vide Cooking on the Protein Profile and Sensory Quality of Pork Longissimus Muscle
Source: Foods. 2023 Aug 30;12(17):3257. doi: 10.3390/foods12173257 (PMC10486606; doi:10.3390/foods12173257)
Supplement: Supplementary file 1 [file foods-12-03257-s001.zip]

Archive with 1 entries (1 files):
- foods-2574831-supplementary.pdf
